# Supplementary material for: Differences in DNA Methylation in Genes Involved in Vitamin D Metabolism Are Related to Insulin Requirement in Pregnant Women with Gestational Diabetes Mellitus
Source: Int J Mol Sci. 2024 Oct 1;25(19):10576. doi: 10.3390/ijms251910576 (PMC11476386; doi:10.3390/ijms251910576)
Supplement: Supplementary file 1 [file ijms-25-10576-s001.zip]

Archive with 1 entries (1 files):
- ijms-3216260-supplementary.pdf
